# Supplementary material for: Bacterial Diversity and Antibiotic Susceptibility of Sparus aurata from Aquaculture
Source: Microorganisms. 2020 Sep 2;8(9):1343. doi: 10.3390/microorganisms8091343 (PMC7564983; doi:10.3390/microorganisms8091343)
Supplement: Supplementary file 1 [file microorganisms-08-01343-s001.zip › Table S1.xlsx]

## Sheet: Resumo (0.05)
	Table S1. Odds ratio (OR) and 95% confidence intervals (CI) (p ≤ 0.05) from the analysis of negative and positive correlations between fish samples (muscle versus gills, intestine and skin) and each bacterial species and non-susceptibility to different antibiotic's class (detailed results).
	Fish sample	Bacterial family	Bacterial species	Antibiotic's class	Odds Ratio (OR)	(95% CI) lower	(95% CI) upper	p value (one-tail)	p value (two-tail)	P
	Muscle	Bacillaceae	ALL	-	0.5294	0.1615	1.823	0.1831	0.3662	P
	Muscle	Bacillales Family XII. Incertae Sedis	ALL	-	undefined	0.01146	undefined	0.6912	>0.9999999
	Muscle	Comamonadaceae	ALL	-	undefined	0.08359	undefined	0.4761	0.9523
	Muscle	Enterobacteriaceae	ALL	-	0.8419	0.3739	1.871	0.3949	0.7898	P
	Muscle	Enterococcaceae	ALL	-	0.8889	0.1218	10.21	0.6030	>0.9999999	P
	Muscle	Micrococcaceae	ALL	-	undefined	0.2952	undefined	0.2237	0.4473
	Muscle	Pseudomonadaceae	ALL	-	3.299	0.3994	152.2	0.2300	0.4600
	Muscle	Staphylococcaceae	ALL	-	1.139	0.3778	3.883	0.5123	>0.9999999
	Muscle	ALL	ALL	Glycopeptides	undefined	0.1841	undefined	0.3269	0.6538
	Muscle	ALL	ALL	Mupirocin	undefined	0.01146	undefined	0.6912	>0.9999999
	Muscle	ALL	ALL	Phenicols	0.3921	0.1701	0.912	0.01406	0.02812
	Non-Muscle	ALL	ALL	Phenicols	2.55	1.096	5.879	0.01406	0.02812
	Muscle	ALL	ALL	Quinolones	1.609	0.2879	16.5	0.4348	0.8696
	Muscle	ALL	ALL	β-lactams	1.39	0.3869	6.289	0.4108	0.8216
	Muscle	-	Bacillus cereus	-	0.6593	0.07282	8.204	0.4917	0.9833	P
	Muscle	-	Bacillus pumilus	-	undefined	0.01146	'undefined	0.6912	>0.9999999
	Muscle	-	Bacillus sp.	-	0.5778	0.09334	4.148	0.3717	0.7434	P
	Muscle	-	Bacillus thuringiensis	-	undefined	0.01146	'undefined	0.6912	>0.9999999
	Muscle	-	Citrobacter freundii	-	undefined	0.01146	'undefined	0.6912	>0.9999999
	Muscle	-	Citrobacter freundii complex	-	undefined	0.01146	'undefined	0.6912	>0.9999999
	Muscle	-	Comamonas aquatica	-	undefined	0.08359	'undefined	0.4761	0.9523
	Muscle	-	Enterobacter cloacae	-	3.299	0.3994	152.2	0.2300	0.4600
	Muscle	-	Enterobacter hormaechei	-	0.7317	0.2416	2.393	0.3596	0.7191	P
	Muscle	-	Enterobacter sp.	-	0.1648	0.02645	0.7834	0.009823	0.01965	P
	Non-Muscle	-	Enterobacter sp.	-	6.067	1.277	37.8	0.009823	0.01965
	Muscle	-	Enterococcus hirae	-	1.822	0.1725	91.9	0.5083	>0.9999999
	Muscle	-	Exiguobacterium acetylicum	-	undefined	0.01146	'undefined	0.6912	>0.9999999
	Muscle	-	Klebsiella michiganensis	-	undefined	0.08359	'undefined	0.4761	0.9523
	Muscle	-	Klebsiella pneumoniae	-	2.303	0.2451	111.6	0.3970	0.7939
	Muscle	-	Kocuria rhizophila	-	undefined	0.2952	'undefined	0.2237	0.4473
	Muscle	-	Leclercia adecarboxylata	-	2.407	0.7236	10.36	0.09561	0.1912
	Muscle	-	Lelliottia sp.	-	0.4348	0.03073	6.235	0.3634	0.7268	P
	Muscle	-	Pseudomonas putida	-	undefined	0.2952	'undefined	0.2237	0.4473
	Muscle	-	Pseudomonas stutzeri	-	1.352	0.1047	72.66	0.6366	>0.9999999
	Muscle	-	Staphylococcus aureus	-	0.5778	0.09334	4.148	0.3717	0.7434	P
	Muscle	-	Staphylococcus capitis	-	undefined	0.01146	'undefined	0.6912	>0.9999999
	Muscle	-	Staphylococcus epidermidis	-	undefined	0.01146	'undefined	0.6912	>0.9999999
	Muscle	-	Staphylococcus haemolyticus	-	0.6593	0.07282	8.204	0.4917	0.9833	P
	Muscle	-	Staphylococcus pasteuri	-	0.8913	0.04525	53.85	0.6731	>0.9999999	P
	Muscle	-	Staphylococcus petrasii	-	undefined	0.08359	'undefined	0.4761	0.9523
	Muscle	-	Staphylococcus saprophyticus	-	undefined	0.01146	'undefined	0.6912	>0.9999999
	Muscle	-	Staphylococcus sp.	-	undefined	0.01146	'undefined	0.6912	>0.9999999

## Sheet: Resumo (0.01)
Drug	Tipo de solo	Season	OR	(99% CI) up	(99% CI)	p value (one-tail)	p value (two-tail)	Exacto	de	Fisher
b-lactams	Intensivo	All
b-lactams	Intensivo	Summer
b-lactams	Intensivo	Winter
b-lactams	Extensivo	All
b-lactams	Extensivo	Summer
b-lactams	Extensivo	Winter
b-lactams	Organico	All
b-lactams	Organico	Summer
b-lactams	Organico	Winter
b-lactams	All	Summer
b-lactams	All	Winter
Carbapenemes	Intensivo	All
Carbapenemes	Intensivo	Summer
Carbapenemes	Intensivo	Winter
Carbapenemes	Extensivo	All
Carbapenemes	Extensivo	Summer
Carbapenemes	Extensivo	Winter
Carbapenemes	Organico	All
Carbapenemes	Organico	Summer
Carbapenemes	Organico	Winter
Carbapenemes	All	Summer
Carbapenemes	All	Winter
NOR	Intensivo	All
NOR	Intensivo	Summer
NOR	Intensivo	Winter
NOR	Extensivo	All
NOR	Extensivo	Summer
NOR	Extensivo	Winter
NOR	Organico	All
NOR	Organico	Summer
NOR	Organico	Winter
NOR	All	Summer
NOR	All	Winter
CIP	Intensivo	All
CIP	Intensivo	Summer
CIP	Intensivo	Winter
CIP	Extensivo	All
CIP	Extensivo	Summer
CIP	Extensivo	Winter
CIP	Organico	All
CIP	Organico	Summer
CIP	Organico	Winter
CIP	All	Summer
CIP	All	Winter
GEN	Intensivo	All
GEN	Intensivo	Summer
GEN	Intensivo	Winter
GEN	Extensivo	All
GEN	Extensivo	Summer
GEN	Extensivo	Winter
GEN	Organico	All
GEN	Organico	Summer
GEN	Organico	Winter
GEN	All	Summer
GEN	All	Winter
AMK	Intensivo	All
AMK	Intensivo	Summer
AMK	Intensivo	Winter
AMK	Extensivo	All
AMK	Extensivo	Summer
AMK	Extensivo	Winter
AMK	Organico	All
AMK	Organico	Summer
AMK	Organico	Winter
AMK	All	Summer
AMK	All	Winter
S	Intensivo	All
S	Intensivo	Summer
S	Intensivo	Winter
S	Extensivo	All
S	Extensivo	Summer
S	Extensivo	Winter
S	Organico	All
S	Organico	Summer
S	Organico	Winter
S	All	Summer
S	All	Winter
CL	Intensivo	All				0.02491(P)	0.04982
CL	Intensivo	Summer				0.4808(P)	0.9615
CL	Intensivo	Winter				0.01662(P)	0.03325
CL	Extensivo	All				0.01435	0.0287
CL	Extensivo	Summer				0.005419	0.01084
CL	Extensivo	Winter				0.417	0.834
CL	Organico	All				0.4656 (P)	0.9312
CL	Organico	Summer				0.2591	0.5182
CL	Organico	Winter				0.2078 (P)	0.4157
CL	All	Summer				0.009903	0.01981
CL	All	Winter				0.009903 (P)	0.01981
TE	Intensivo	All	4.137	1.787	9.811	3.878e-06	7.755e-06
TE	Intensivo	Summer	1.328	0.4227,	3.817	0.3129	0.6258
TE	Intensivo	Winter	5.468	2.179	14.17	1.683e-06	3.365e-06
TE	Extensivo	All	0.4474	0.1759	1.052	0.007836 (P)	0.01567
TE	Extensivo	Summer	1.277	0.429	3.504	0.3342	0.6684
TE	Extensivo	Winter	0.1521	0.01967	0.6156	0.0001915 (P)	0.0003831
TE	Organico	All	0.4702	0.1847,	1.107	0.01689 (P)	0.03378
TE	Organico	Summer	0.6371	0.1553,	2.067	0.2385 (P)	0.477
TE	Organico	Winter	0.4705	0.1418,	1.313	0.04564 (P)	0.09129
TE	All	Summer	1.087	0.4968,	2.351	0.4471	0.8942
TE	All	Winter	0.9203	0.4254	2.013	0.4471 (P)	0.8942
SXT	Intensivo	All
SXT	Intensivo	Summer
SXT	Intensivo	Winter
SXT	Extensivo	All
SXT	Extensivo	Summer
SXT	Extensivo	Winter
SXT	Organico	All
SXT	Organico	Summer
SXT	Organico	Winter
SXT	All	Summer
SXT	All	Winter
MDR	Intensivo	All
MDR	Intensivo	Summer
MDR	Intensivo	Winter
MDR	Extensivo	All
MDR	Extensivo	Summer
MDR	Extensivo	Winter
MDR	Organico	All
MDR	Organico	Summer
MDR	Organico	Winter
MDR	All	Summer
MDR	All	Winter

## Sheet: TD
Espécie de origem3	Dourada
Local de Colheita	Tanque terra nº 5
Key	(Itens múltiplos)
Contagem de Key
Espécie de origem2	Tipo Amostra2	Espécie	Total
Dourada	Músculo	Bacillus cereus	3
		Bacillus pumilus	1
		Bacillus sp.	4
		Bacillus thuringiensis	1
		Citrobacter freundii	1
		Citrobacter freundii complex	1
		Comamonas aquatica	2
		Enterobacter cloacae	7
		Enterobacter hormaechei	12
		Enterobacter sp.	3
		Enterococcus hirae	4
		Exiguobacterium acetylicum	1
		Klebsiella michiganensis	2
		Klebsiella pneumoniae	5
		Kocuria rhizophila	4
		Leclercia adecarboxylata	19
		Lelliottia sp.	2
		Pseudomonas putida	4
		Pseudomonas stutzeri	3
		Staphylococcus aureus	4
		Staphylococcus capitis	1
		Staphylococcus epidermidis	1
		Staphylococcus haemolyticus	3
		Staphylococcus pasteuri	2
		Staphylococcus petrasii subsp. pragensis	2
		Staphylococcus saprophyticus	1
		Staphylococcus sp.	1
	Músculo Total		94
	Agrupar1	Bacillus amyloliquefaciens	1
		Bacillus cereus	2
		Bacillus sp.	3
		Bacillus subtilis	1
		Enterobacter cloacae	1
		Enterobacter hormaechei	7
		Enterobacter sp.	7
		Enterococcus faecalis	1
		Enterococcus hirae	1
		Escherichia coli	3
		Klebsiella pneumoniae	1
		Leclercia adecarboxylata	4
		Lelliottia sp.	2
		Pantoea vagans	1
		Pseudomonas stutzeri	1
		Staphylococcus aureus	3
		Staphylococcus haemolyticus	2
		Staphylococcus pasteuri	1
	Agrupar1 Total		42
Total Geral			136

## Sheet: Muscle (Family)
Muscle	Bacillaceae	Muscle (+)	Não-muscle (-)	Total	7	Pseudomonadaceae	Muscle (+)	Não-muscle (-)	Total
1	Família (+)	9	7	16		Família	7	1	8
	Não-Família (-)	85	35	120		Não-Família	87	41	128		Bacillaceae
	Total	94	42	136		Total	94	42	136		Bacillales Family XII. Incertae Sedis
											Comamonadaceae
2	Bacillales Family XII. Incertae Sedis	Muscle (+)	Não-muscle (-)	Total	8	Staphylococcaceae	Muscle (+)	Não-muscle (-)	Total		Enterobacteriaceae
	Família	1	0	1		Família	15	6	21		Enterococcaceae
	Não-Família	93	42	135		Não-Família	79	36	115		Micrococcaceae
	Total	94	42	136		Total	94	42	136		Pseudomonadaceae
											Staphylococcaceae
3	Comamonadaceae	Muscle (+)	Não-muscle (-)	Total
	Família	2	0	2
	Não-Família	92	42	134
	Total	94	42	136
4	Enterobacteriaceae	Muscle (+)	Não-muscle (-)	Total
	Família	52	25	77							Espécie de origem2	Tipo Amostra2	Família	Total
	Não-Família	42	17	59							Dourada	Músculo	Bacillaceae	9
	Total	94	42	136									Bacillales Family XII. Incertae Sedis	1
													Comamonadaceae	2
5	Enterococcaceae	Muscle (+)	Não-muscle (-)	Total									Enterobacteriaceae	52
	Família	4	2	6									Enterococcaceae	4
	Não-Família	90	40	130									Micrococcaceae	4
	Total	94	42	136									Pseudomonadaceae	7
													Staphylococcaceae	15
6	Micrococcaceae	Muscle (+)	Não-muscle (-)	Total								Músculo Total		94
	Família	4	0	4								Agrupar1	Bacillaceae	7
	Não-Família	90	42	132									Enterobacteriaceae	25
	Total	94	42	136									Enterococcaceae	2
													Erwiniaceae	1
													Pseudomonadaceae	1
													Staphylococcaceae	6
												Agrupar1 Total		42
											Total Geral			136

## Sheet: Muscle (Species)
Muscle	Bacillus cereus	Muscle (+)	Não-muscle (-)	Total	16	Leclercia adecarboxylata	Muscle (+)	Não-muscle (-)	Total
1	Species (+)	3	2	5		Species (+)	19	4	23
	Non-species (-)	91	40	131		Non-species (-)	75	38	113		Bacillus cereus
	Total	94	42	136		Total	94	42	136		Bacillus pumilus
											Bacillus sp.
2	Bacillus pumilus	Muscle (+)	Não-muscle (-)	Total	17	Lelliottia sp.	Muscle (+)	Não-muscle (-)	Total		Bacillus thuringiensis
	Species (+)	1	0	1		Species (+)	2	2	4		Citrobacter freundii
	Non-species (-)	93	42	135		Non-species (-)	92	40	132		Citrobacter freundii complex
	Total	94	42	136		Total	94	42	136		Comamonas aquatica
											Enterobacter cloacae
3	Bacillus sp.	Muscle (+)	Não-muscle (-)	Total	18	Pseudomonas putida	Muscle (+)	Não-muscle (-)	Total		Enterobacter hormaechei
	Species (+)	4	3	7		Species (+)	4	0	4		Enterobacter sp.
	Non-species (-)	90	39	129		Non-species (-)	90	42	132		Enterococcus hirae
	Total	94	42	136		Total	94	42	136		Exiguobacterium acetylicum
											Klebsiella michiganensis
4	Bacillus thuringiensis	Muscle (+)	Não-muscle (-)	Total	19	Pseudomonas stutzeri	Muscle (+)	Não-muscle (-)	Total		Klebsiella pneumoniae
	Species (+)	1	0	1		Species (+)	3	1	4		Kocuria rhizophila
	Non-species (-)	93	42	135		Non-species (-)	91	41	132		Leclercia adecarboxylata
	Total	94	42	136		Total	94	42	136		Lelliottia sp.
											Pseudomonas putida
5	Citrobacter freundii	Muscle (+)	Não-muscle (-)	Total	20	Staphylococcus aureus	Muscle (+)	Não-muscle (-)	Total		Pseudomonas stutzeri
	Species (+)	1	0	1		Species (+)	4	3	7		Staphylococcus aureus
	Non-species (-)	93	42	135		Non-species (-)	90	39	129		Staphylococcus capitis
	Total	94	42	136		Total	94	42	136		Staphylococcus epidermidis
											Staphylococcus haemolyticus
6	Citrobacter freundii complex	Muscle (+)	Não-muscle (-)	Total	21	Staphylococcus capitis	Muscle (+)	Não-muscle (-)	Total		Staphylococcus pasteuri
	Species (+)	1	0	1		Species (+)	1	0	1		Staphylococcus petrasii subsp. pragensis
	Non-species (-)	93	42	135		Non-species (-)	93	42	135		Staphylococcus saprophyticus
	Total	94	42	136		Total	94	42	136		Staphylococcus sp.
7	Comamonas aquatica	Muscle (+)	Não-muscle (-)	Total	22	Staphylococcus epidermidis	Muscle (+)	Não-muscle (-)	Total		Espécie de origem2	Tipo Amostra2	Espécie	Total
	Species (+)	2	0	2		Species (+)	1	0	1		Dourada	Músculo	Bacillus cereus	3
	Non-species (-)	92	42	134		Non-species (-)	93	42	135				Bacillus pumilus	1
	Total	94	42	136		Total	94	42	136				Bacillus sp.	4
													Bacillus thuringiensis	1
8	Enterobacter cloacae	Muscle (+)	Não-muscle (-)	Total	23	Staphylococcus haemolyticus	Muscle (+)	Não-muscle (-)	Total				Citrobacter freundii	1
	Species (+)	7	1	8		Species (+)	3	2	5				Citrobacter freundii complex	1
	Non-species (-)	87	41	128		Non-species (-)	91	40	131				Comamonas aquatica	2
	Total	94	42	136		Total	94	42	136				Enterobacter cloacae	7
													Enterobacter hormaechei	12
9	Enterobacter hormaechei	Muscle (+)	Não-muscle (-)	Total	24	Staphylococcus pasteuri	Muscle (+)	Não-muscle (-)	Total				Enterobacter sp.	3
	Species (+)	12	7	19		Species (+)	2	1	3				Enterococcus hirae	4
	Non-species (-)	82	35	117		Non-species (-)	92	41	133				Exiguobacterium acetylicum	1
	Total	94	42	136		Total	94	42	136				Klebsiella michiganensis	2
													Klebsiella pneumoniae	5
10	Enterobacter sp.	Muscle (+)	Não-muscle (-)	Total	25	Staphylococcus petrasii subsp. pragensis	Muscle (+)	Não-muscle (-)	Total				Kocuria rhizophila	4
	Species (+)	3	7	10		Species (+)	2	0	2				Leclercia adecarboxylata	19
	Non-species (-)	91	35	126		Non-species (-)	92	42	134				Lelliottia sp.	2
	Total	94	42	136		Total	94	42	136				Pseudomonas putida	4
													Pseudomonas stutzeri	3
11	Enterococcus hirae	Muscle (+)	Não-muscle (-)	Total	26	Staphylococcus saprophyticus	Muscle (+)	Não-muscle (-)	Total				Staphylococcus aureus	4
	Species (+)	4	1	5		Species (+)	1	0	1				Staphylococcus capitis	1
	Non-species (-)	90	41	131		Non-species (-)	93	42	135				Staphylococcus epidermidis	1
	Total	94	42	136		Total	94	42	136				Staphylococcus haemolyticus	3
													Staphylococcus pasteuri	2
12	Exiguobacterium acetylicum	Muscle (+)	Não-muscle (-)	Total	27	Staphylococcus sp.	Muscle (+)	Não-muscle (-)	Total				Staphylococcus petrasii subsp. pragensis	2
	Species (+)	1	0	1		Species (+)	1	0	1				Staphylococcus saprophyticus	1
	Non-species (-)	93	42	135		Non-species (-)	93	42	135				Staphylococcus sp.	1
	Total	94	42	136		Total	94	42	136			Músculo Total		94
												Agrupar1	Bacillus amyloliquefaciens	1
13	Klebsiella michiganensis	Muscle (+)	Não-muscle (-)	Total									Bacillus cereus	2
	Species (+)	2	0	2									Bacillus sp.	3
	Non-species (-)	92	42	134									Bacillus subtilis	1
	Total	94	42	136									Enterobacter cloacae	1
													Enterobacter hormaechei	7
14	Klebsiella pneumoniae	Muscle (+)	Não-muscle (-)	Total									Enterobacter sp.	7
	Species (+)	5	1	6									Enterococcus faecalis	1
	Non-species (-)	89	41	130									Enterococcus hirae	1
	Total	94	42	136									Escherichia coli	3
													Klebsiella pneumoniae	1
15	Kocuria rhizophila	Muscle (+)	Não-muscle (-)	Total									Leclercia adecarboxylata	4
	Species (+)	4	0	4									Lelliottia sp.	2
	Non-species (-)	90	42	132									Pantoea vagans	1
	Total	94	42	136									Pseudomonas stutzeri	1
													Staphylococcus aureus	3
													Staphylococcus haemolyticus	2
													Staphylococcus pasteuri	1
												Agrupar1 Total		42
											Total Geral			136

## Sheet: Muscle (Antibiotic)
Muscle	Glycopeptides	Muscle (+)	Não-muscle (-)	Total
1	Class (+)	3	0	3
	Non-class (-)	91	42	133							Glycopeptides
	Total	94	42	136							Mupirocin
											Phenicols
2	Mupirocin	Muscle (+)	Não-muscle (-)	Total							Quinolones
	Class	1	0	1							β-lactams
	Non-class	93	42	135
	Total	94	42	136
3	Phenicols	Muscle (+)	Não-muscle (-)	Total
	Class	23	19	42
	Non-class	71	23	94
	Total	94	42	136
4	Quinolones	Muscle (+)	Não-muscle (-)	Total
	Class	7	2	9
	Non-class	87	40	127
	Total	94	42	136
5	β-lactams	Muscle (+)	Não-muscle (-)	Total
	Class	12	4	16
	Non-class	82	38	120
	Total	94	42	136
